# Supplementary material for: A Recombinant Chimeric Protein-Based Vaccine Containing T-Cell Epitopes from Amastigote Proteins and Combined with Distinct Adjuvants, Induces Immunogenicity and Protection against Leishmania infantum Infection
Source: Vaccines (Basel). 2022 Jul 19;10(7):1146. doi: 10.3390/vaccines10071146 (PMC9317424; doi:10.3390/vaccines10071146)
Supplement: Supplementary file 1 [file vaccines-10-01146-s001.zip]

Archive with 1 entries (1 files):
- vaccines-1805840-supplementary.pdf
